# Supplementary material for: Predicting Factors and Clinical Characteristics of Pruritus in Psoriasis: A Cross-Sectional Survey
Source: Life (Basel). 2024 Jun 28;14(7):827. doi: 10.3390/life14070827 (PMC11277965; doi:10.3390/life14070827)
Supplement: Supplementary file 1 [file life-14-00827-s001.zip]

Archive with 1 entries (1 files):
- life-3074195-supplementary.pdf
